# Supplementary material for: Epicardial Fat Volume Assessed by MRI in Adolescents: Associations with Obesity and Cardiovascular Risk Factors
Source: J Cardiovasc Dev Dis. 2024 Nov 29;11(12):383. doi: 10.3390/jcdd11120383 (PMC11678636; doi:10.3390/jcdd11120383)
Supplement: Supplementary file 1 [file jcdd-11-00383-s001.zip]

Archive with 1 entries (1 files):
- jcdd-3319874-supplementary.pdf
